# Supplementary material for: Optimal cardiovascular health is associated with slower cognitive decline
Source: Eur J Neurol. 2023 Nov 28;31(2):e16139. doi: 10.1111/ene.16139 (PMC11235920; doi:10.1111/ene.16139)
Supplement: Supplementary file 1 — Appendix S1. [file ENE-31-e16139-s001.zip]

Archive with 2 entries (2 files):
- Supplemental material_1.docx
- Supplemental material_2.docx
